# Supplementary material for: Accelerating cell culture media development using Bayesian optimization-based iterative experimental design
Source: Nat Commun. 2025 Jul 1;16:6055. doi: 10.1038/s41467-025-61113-5 (PMC12218302; doi:10.1038/s41467-025-61113-5)
Supplement: Supplementary file 4 — Source Data [file 41467_2025_61113_MOESM4_ESM.xlsx]

## Sheet: Figure2b
Media	Via1	Via2	Via3	Via4	Via5	Via6	Average	pvalue
DMEM-10	56.8	56.7	66.7	62.7	60.6	65.7	61.5333	0.000772027
RPMI-10	54.8	60.1	30.3	55.6	45.5	50.5	49.4667	0.0002647
XVIVO	39.9	31.7	32.1	25.94	26.3	38.6	32.4233	4.10688e-07
AR5	55.6	66.3	46.8	62.9	50.5	63	57.5167	0.000451599
Optimal Media	74	89	73	90	79	76	80.1667

## Sheet: Figure2c
Design Method	#Experiments
Full Screen	100000000
Full Factorial – 2level (FF2)	256
Fractional Factorial (FracFac)	128
CCD	273
Frac CCD	145
BBD	113
OFAT	80
BO (estimated)	40
BO (resource limited)	12

## Sheet: Figure2d
Media Formulation #	Total Viability [%]
	Replicate1	Replicate2
C	-34.5833	-32.6667
1	-8.33333	-2.5
2	-8.33333	-4.16667
3	-31.75	-5.83333
4	-36.3333	-23.75
5	10	-3.33333
6	-68.5833	-63.8333
7	-50.1	-45.6
8	-92.1	-67
9	-66.5	-53.6
10	-8.4	-4.3
11	4.6	20.6
12	-77.9	-59.9

## Sheet: Figure2e
Media Formulation #	Lympocytic subpoluation cell difference [%]
	B Cells	NK Cells	T Cells
C	-70.6849	-62.9464	35.6633
1	-63.1507	-41.0714	31.5264
2	-59.5205	-27.6786	27.1041
3	-48.6301	-25.5357	28.816
4	-54.0411	-29.8214	25.3923
5	-51.3014	-29.7321	15.6919
6	-70.6849	-62.9464	35.6633
7	-37.7143	-34.4068	17.0213
8	-32.5714	-38.8136	14.8936
9	-27.1429	-31.4407	11.0638
10	-22.1429	-18.8983	5.24823
11	0.714286	-4.23729	3.40426
12	-1.42857	9.32203	3.82979

## Sheet: Figure2f
Media Formulation #	IL-2	IL-3	IL-4	IL-7	IL-12	IL-15	IL-21	BAFF
C	0	0	0	0	0	0	0	0
1	0.8	0.5	1.2	0.6	0.9	0.5	1.7	0.5
2	0.9	1.2	1.1	0.4	1.5	0.4	2.1	0.1
3	0.5	1	0.4	0.5	1.3	0.1	1.1	0.4
4	0.2	0.8	0.7	0.7	1.8	0.6	1.9	0.3
5	0.7	1.4	1.2	0.8	1.9	0.7	1.5	0.2
6	0.9	1.4	0.9	0.2	1.7	0.3	2	0.3
7	0.7	1	0.8	0.1	1.3	0.3	1.6	0.1
8	0.5	0.5	0.7	0.1	0.9	0.3	1.8	0
9	0.5	0.4	0.6	0.1	0.9	0.3	1.8	0
10	0.9	0.1	1.2	0.2	1.6	0.4	1.7	0.1
11	0.7	0.7	1.3	0.4	1.5	0.4	1.9	0.2
12	0.5	0.2	1.5	0.4	1.5	0.2	1.9	0.1

## Sheet: Figure3b
	Specific productivity - 1	Specific productivity - 2	Specific productivity - 3	Average	pvalue
RBDJ
Benchmark1	5.77211	5.28039	5.10288	5.38513	0.000441285
Benchmark2	5.15892	6.44885	5.52203	5.70993	0.000719247
Optimal	10.0055	10.6754	11.1014	10.5941
HSA
Benchmark1	3.5	4.2	5.1	4.26667	0.0458089
Benchmark2	2.65697	3.36191	3.50477	3.17455	0.00313537
Optimal	6.08512	6.42537	6.17401	6.22817
Trastuzumab
Benchmark1	4.1	5	6	5.03333	0.0893907
Benchmark2	1.2	2	2.9	2.03333	0.00988185
Optimal	6.77	6.8	6.6	6.72333

## Sheet: Figure3c
	Carbon Source	Carbon Conc.	Glycerol	Methanol
RBDJ
Optimal 1	D-Arabinose	44.46	2.85	3.76
Optimal 2	Sorbitol	15	0.3	1.5
Optimal 3	Galactose	11.31	0.16	2.93
HSA
Optimal 1	Lactose	48.75	1.91	6.81
Optimal 2	Rhamnose	48.8	0.72	6.83
Trastuzumab
Optimal 1	D-Arabinose	1.48	4.4	0.4
Optimal 2	Sucrose	3.63	0.36	0.59

## Sheet: Figure3d
Design Method	# Experiments
Full Screen	19000
Full Factorial – 3level (FF3)	513
Full Factorial – 2level (FF2)	152
Fractional Factorial (FracFac)	76
CCD	285
Frac CCD	209
BBD	247
OFAT	210
Prescreen + CCD	188
BO	90

## Sheet: Figure4_FigureS4
Expt #	Round	DMEM	RPMI-10	XVIVO	AR5	Via1	Via2	Via3	Via4	Via5		Average Viability [%]
1	0	0.265	38.507	17.612	43.616	49.083	71.5	57.833	55.583	68.917		60.5832
2	0	5.1099	23.304	38.041	33.545	8.1167	6.6667	6.8333	4.55			6.54168
3	0	17.12	19.878	0.0471	62.955	48.167	23.833	31.5	43	55.5		40.4
4	0	8.0741	0.1084	52.161	39.657	37.5	39.25	37.417	45.5	41.667		40.2668
5	0	54.5	19.302	0.7533	25.444	44.167	50.917	52.667	25.583	35.333		41.7334
6	0	0.1111	67.787	21.034	11.068	46.083	53.833	44.25	47.583	60.167		50.3832
7	1	29.1	31.8	33.8	5.2	48.333	35.167	60.583				48.0277
8	1	32.9	28.1	8.4	30.5	44.25	49.75	51.917				48.639
9	1	60.4	19.8	14.3	5.4	37.167	36.25	61.167	39.083	60.833		46.9
10	1	24.4	39.3	0.2	36.1	43.417	42.5	47	54.833	53		48.15
11	1	9.1	26.2	38.1	26.6	38.583	52	46.667	39.25			44.125
12	1	44.5	35.6	0.1	19.8	76.75	77	60.167	73.917	52.417		68.0502
13	2	20.8	22.2	38	19	55.25		41.167	41.667	43.583		45.4168
14	2	26.6	36.8	0.1	36.5	4.55	7.4667	11.083	6.9917			7.52285
15	2	48.9	39	0.1	11.9	49.167	55	61.333	59.5	51.583		55.3166
16	2	77.2	15	4.2	3.5	40.5	55.833	39.417	48.833			46.1457
17	2	77.1	0.9	1.7	20.3	43.167	49.167	34.25		44.917		42.8753
18	2	77.4	11.2	9.4	2	36.333	57.417	61.583	70.5			56.4582
19	3	44.7	20.1	19.6	15.7	74	89	73	90	79		81
20	3	44.3	18.1	17.5	20.1	87	66					76.5
21	3	44.5	0	0	55.5	90	67	69	59			71.25
22	3	44.4	32.8	0.1	22.7	82	63	70	66	56		67.4
23	3	44.9	21.2	17.6	16.2	76	69	50	91			71.5
24	3	44	27.5	13.2	15.4	71	58	66	78			68.25

## Sheet: Figure5_FigureS5
Round	Carbon Source [#]	Carbon conc [g/L]	Gly [%]	Met [%]	SP [mg/L/OD600]
0	Ribose	49.282	9.65333	3.23333	2.37921
0	Rhamnose	36.6667	0.426667	0.833333	4.7509
0	Sucrose	46.4178	1.33333	6.93333	1.40463
0	Xylitol	13.693	7.81333	2.1	4.42601
0	Xylitol	40.5717	6.18667	4.33333	4.21078
0	D-Arabinose	20.4165	3.49333	9.63333	3.46206
0	Xylose	10.0554	7.36	1.03333	7.4878
0	Xylose	6.03321	8.4	7.2	1.53143
0	Glucose	18.8	6.93333	0.133333	0.226323
0	Glycerol	6.4	0.96	5	1.0366
0	Sucrose	17.1733	1.76	2.36667	3.45931
0	Trehalose	33.8667	0.506667	5.96667	0.500423
0	Sucrose	18.9156	9.12	8.33333	1.63637
0	Succinate	11.7933	9.17333	9.23333	1.92941
0	Succinate	42.2933	4.29333	1.66667	4.77621
0	D-Arabinose	44.4553	2.85333	3.76667	9.0392
0	Glucose	2.6	2.18667	3	3.12773
0	Mannitol	25.181	4.61333	9.03333	1.21151
0	Glucose	23.8	4.93333	4.76667	3.61778
0	Mannitol	27.0481	8.02667	5.5	0.38478
0	Mannose	41.3379	5.78667	6.1	0.165047
0	Fructose	1.8016	5.54667	8.16667	1.23577
0	Trehalose	7.86667	3.36	7.43333	2.43636
1	Sorbitol	48.4867	4.85333	9.56667	1.16285
1	Mannitol	43.5495	9.89333	0.766667	0.32728
1	Xylitol	20.5394	9.84	7.26667	1.18009
1	Glucose	43	0.16	0.666667	0.259562
1	Mannose	5.27128	9.84	9.26667	0.196278
1	Galactose	11.31	0.16	2.93333	11.5327
1	Rhamnose	41.8667	2.82667	4.63333	2.07459
1	Lactose	19.45	9.33333	1.7	3.23568
1	Ribose	48.4249	3.84	0	3.44157
1	Succinate	0.135556	4.48	1.06667	5.43991
1	Ethanol	19.6667	5.62667	10	0
2	Mannitol	1.00926	2.58667	4.96667	2.16058
2	Fructose	2.40213	0.586667	6.8	1.61122
2	Mannose	0.554872	0.373333	3.9	3.41412
2	Pyruvate	48.0439	3.17333	9.63333	1.42906
2	Xylitol	15.9751	0.986667	0.0333333	6.79378
2	Galactose	1.10098	2.21333	4.66667	3.04749
2	Rhamnose	49.7333	2.82667	1.9	4.63944
2	Trehalose	0.133333	0.8	1.93333	5.02371
2	Citrate	0.780488	9.33333	3.66667	1.93712
2	Glycerol	0.266667	2.18667	0.733333	6.50315
2	Ethanol	0.333333	0.453333	1.2	6.37251
3	Sorbitol	14.4306	0.32	1.53333	9.06893
3	Xylitol	11.9179	0.106667	1	5.43784
3	Glucose	11.4	0.16	0.4	1.15509
3	Galactose	2.40213	0.346667	0.5	9.06841
3	D-Arabinose	13.6659	0.373333	1.53333	9.36293
3	Rhamnose	13.8667	0.32	0.533333	6.36744
3	Lactose	9.9	1.12	0.533333	6.04647
3	Trehalose	15.0667	0.48	2.46667	0.657602
3	Citrate	9.36585	0.24	1.26667	5.84876
3	Succinate	2.44	0.4	2.13333	5.6368
3	Glycerol	1.86667	1.09333	0.366667	6.085
4	Sorbitol	3.75194	1.41333	0.666667	7.20985
4	Mannitol	0.656019	1.28	0.466667	5.41832
4	Xylitol	2.02859	0.64	0.133333	6.32096
4	Pyruvate	2.1144	0.24	1.8	5.4788
4	Xylose	29.7192	0.133333	0.166667	10.705
4	D-Arabinose	6.25667	1.06667	0.2	9.02623
4	Rhamnose	4.66667	0.453333	0.0333333	5.70435
4	Lactose	4.25	0.213333	0.3	9.32789
4	Succinate	3.66	0.373333	0.6	7.726
4	Glycerol	0.266667	0.16	0	6.87564
4	Ethanol	12	0.0266667	0.0333333	0.366202
5	Galactose	29	3	1.5	8.2388
5	Galactose	36	0.3	3.7	9.47848
5	Xylose	16	0.4	1.4	6.07331
5	Galactose	46	4.8	4.2	7.04398
5	Xylose	40	0.1	0.6	10.4809
5	Galactose	21	0	2.1	12.3537
5	D-Arabinose	10.5	0.3	4.2	5.89183
5	Galactose	8	1.1	2.7	6.42935
5	Galactose	10.5	0.2	1.1	12.0155
5	Galactose	4	0.2	0.4	10.8277
5	D-Arabinose	28.0579	0.456533	1.331	10.6244
6	Sorbitol	15	0.3	1.5	9.33158
6	Xylose	3.93327	0.119586	1.06778	8.84846
6	D-Arabinose	6.65365	0.744091	1.85141	6.12577
6	Galactose	8.53334	0.57367	1.79637	7.4321
6	Xylose	20.9817	0.150083	1.46407	10.4985
6	D-Arabinose	28.0572	0.456499	1.33108	11.6958
6	Galactose	21.3275	0.4967	1.45904	11.186
6	D-Arabinose	0.0050253	3.51276	0.747063	5.79492
Validation	Mannose	30	4	3	0.143566
Validation	Pyruvate	30	4	3	2.04752
Validation	Sucrose	30	4	3	2.98699
Validation	Fructose	30	4	3	0.145922
Validation	Sorbitol	40	4	3	4.83415
Validation	Citrate	30	4	3	2.23167
Validation	Succinate	30	4	3	5.08849
Validation	Ribose	30	4	3	2.50419
Validation	Mannose	30	1	1	0.145078
Validation	Pyruvate	30	1	1	3.33404
Validation	Sucrose	30	1	1	4.61761
Validation	Fructose	30	1	1	0.16069
Validation	Sorbitol	40	1	1	6.89374
Validation	Citrate	30	1	1	3.59715
Validation	Succinate	30	1	1	6.20605
Validation	Ribose	30	1	1	5.65203

[truncated: 4 more sheets: Figure6a, Figure6b, Figure6c, FigureS6]
